# Supplementary material for: A mouse model of Zhu-Tokita-Takenouchi-Kim syndrome reveals indispensable SON functions in organ development and hematopoiesis
Source: JCI Insight. 2024 Jan 30;9(5):e175053. doi: 10.1172/jci.insight.175053 (PMC10972584; doi:10.1172/jci.insight.175053)
Supplement: Supporting data values [file jciinsight-9-175053-s068.xlsx]

## Sheet: Fig. 2B
Female
Week	WT			Son +/-
4	17	17	16	14	12	13
6	20	18	17	15	15	15
8	20	22	20	16	16	17
10	22	24	21	18	16	17
12	23	26	23	19	18	18
15.5	27	30	24	20	19	19
21	31	36	29	22	19	20
26	34	38	26	19	14	19
30	35.7	39.3	30.6	22.8	19.5	20.5
40	31.5	41.6	40.4	21.1	21.1	22.6
51	40.2	40.6	33.6		21.7	22.8
59	42	41.6	34.4		21.9	23.7
63	47	46.1	34.6		22.2	23.5
70	49.1	47.5			22.7	24.2
Male
Week	WT					Son +/-
4	18	18	20	19	19	17	17	15	16
6	22	23	23	23	23	19	20	21	19
8	25	25	26	25	24	21	22	22	21
10	31	27	27	28	24	22	23	23	22
12	30	30	29	30	29	22	23	24	23
15.5	37	35	34	37	35	22	24	27	25
21	41	40	38	41	39	24	29	29	28
26	46	44	40	44	42	22	22	26	24
30	47.6	44.5	42	45	42.4	25.1	27.4	29.6	28
40	48.9	45.5	52.7	44.1	47.5	30	27.6	32.9	29.6
51	53.7	49.8		48.4		31.3		30.8	28.7
59	55.9	51.9		51.2		31.8		31	29.7
63	60	53.7		56.1		31		32.9	31.2
70		55.5		58.1		31.3		31.2

## Sheet: Fig. 2C
Female
Week	WT			Son +/-
4	8.5	8	8.5	8	8	8
6	9	9	8.8	8.5	8.5	8.4
8	9	9.3	9	8.6	8.8	8.8
10	10	9.6	9.5	8.5	9	9
12	9.5	10	9	9	9	9
15.5	10	9.8	9.8	9	8.5	8.4
21	10.2	10.3	10.2	8.9	8.8	8.9
26	10	10.3	10.3	9.3	9	9.3
30	10.2	10.2	10.3	9.5	9	9.1
40	10.3	10.4	10.4	9	9.2	9
51	10.7	10.6	10.5		9.4	9.3
59	10.5	10.6	10.6		9.1	9.5
Male
Week	WT					Son +/-
4	8.5	8.3	8.5	8.5	8.5	8	8	8	8
6	9	9	9	9	9	8.2	8.1	8.2	8.2
8	9.4	9.6	10	9.7	9.6	9	9	9	9.2
10	9.5	10	10	10	10	8.8	9.4	9.6	9.6
12	10	10	10	10	10	9	9.6	9.7	9.7
15.5	10.5	10.4	10.5	10.5	10.3	9.4	9.6	9.8	9.7
21	10.7	10.6	10.6	10.7	10.7	9.7	9.8	9.6	9.7
26	10.7	10.5	10.4	10.6	10.7	9.5	9.4	9.6	9.6
30	11	10.9	10.8	11	10.5	9.6	9.8	10	9.6
40	11	11	11	11	10.8	9.7	9.8	9.6	9.8
51	10.8	10.9		10.8		9.8		9.5	10
59	10.6	10.7		10.5		9.6		9.4	9.7

## Sheet: Fig. 2D
Mouse Genotype	Day	WT	Son +/-
5 L	479	1
6R	397		1
1L	474	1
2 R	268		1
3 LR	474		1
4 FL1	479		1
38 L	700	0
39R	700	0
40 LR	700	0
41 FL1	358		1
42 FR1	643		1
43 RL1	633		1
31L	534	1
32 R	700	0
34 FL1	700	0
35 FR1	700		0
37 RR1	627		1
45 R	645		1

## Sheet: Fig. 2G
Distance Moved
WT	Son +/-
2077.74	2463.73
2709.88	1836.29
2582.64	3215.35
1750.65	3528
2206.58	2369.84
2157.55	2798.41
2797.33	2562.6
1660.02	2417.62
	3465.25
	2659.06
	3145.51

## Sheet: Fig. 2H
Velocity
WT	Son +/-
3.46271	4.10622
4.51622	3.06032
4.30441	5.35892
2.91759	5.88001
3.67763	3.94952
3.59571	4.66375
4.66196	4.271
2.76654	4.02915
	5.7751
	4.43152
	5.24222

## Sheet: Fig. 2I
Duration in Inner Zone
WT	Son +/-
51.2513	5.93927
122.623	26.4932
119.419	50.4171
37.7711	16.7167
39.673	18.4184
30.9977	62.3957
129.997	37.6043
87.5209	23.4902
	81.348
	13.6803
	56.8569

## Sheet: Fig. 2J
WT	Son +/-
69.565	53
70.588	47
61.765	41.18
70	58.82
56.67	58.82
40.74*	50
58.06	61.76
64	47.06
61.76	55.88
	52.94

## Sheet: Fig. 2K
WT	Son +/-
0	5.56
0	0
0	5.56
0	5.56
0	2.78
3.45*	2.78
0	0
0	2.78
0	0
	8.33

## Sheet: Fig. 2M
WT		Son +/-
Old	New	Old	New
2.55	4.86	3	2.44
1.9	7.14	5	2.71
4	5.76	5.3	2.39
2.45	2.49	5.62	1.81
0.3	4.58	2.81	4.03
11*	3.54	9.44*	1.76
1.2	3.15	1.65	1.8
2.28	4.66	6.89	1.14
2.6	2.33	5.34	2.18
	5.63		2.43

## Sheet: Fig. 2N
WT	Son +/-
8.10811	-33.1507
44.9275	-44.9746
13.9785	-41.3497
39.2813	-15.814
80.7074	-6.38792
-7.63209	-33.5849
15.7895	-27.2727
50.2726	-60.6897
34.5088	-3.32594
	-39.7022

[truncated: 21 more sheets: Fig. 3G, Fig. 3H, Fig. 4A, Fig. 4D, Fig. 4G, Fig. 5A, Fig. 5C, Fig. 5F, Fig. 6B, Fig. 6E, Fig. 6F, Fig. 6G, Fig. 7C, Supple. Fig. 4a, Supple. Fig. 4b, Supple. Fig. 6b, Supple. Fig. 7a, Supple. Fig. 7b, Supple. Fig. 8a, Supple. Fig. 8d …]
